# Supplementary material for: Three-Dimensional Printing of Drug-Eluting Implantable PLGA Scaffolds for Bone Regeneration
Source: Bioengineering (Basel). 2024 Mar 6;11(3):259. doi: 10.3390/bioengineering11030259 (PMC10967843; doi:10.3390/bioengineering11030259)
Supplement: Supplementary file 1 [file bioengineering-11-00259-s001.zip]

Archive with 1 entries (1 files):
- bioengineering-2789099-supplementary.pdf
